# Supplementary material for: Adsorption Performance of Magnetic Covalent Organic Framework Composites for Bisphenol A and Ibuprofen
Source: Molecules. 2023 Jul 5;28(13):5214. doi: 10.3390/molecules28135214 (PMC10343673; doi:10.3390/molecules28135214)
Supplement: Supplementary file 1 [file molecules-28-05214-s001.zip]

Archive with 1 entries (1 files):
- molecules-2483721-supplementary.pdf
